# Supplementary material for: Oncolytic viruses expressing MATEs facilitate target-independent T-cell activation in tumors
Source: EMBO Mol Med. 2025 Jan 9;17(2):265–300. doi: 10.1038/s44321-024-00187-y (PMC11821991; doi:10.1038/s44321-024-00187-y)
Supplement: Supplementary file 3 — Source data Fig. 1 [file 44321_2024_187_MOESM3_ESM.zip]

Archive with 26 entries (18 files):
- Figure 1/
- Figure 1/1B/
- Figure 1/1B/Binding_CD4_aCD3TAT-Trimer.fcs
- Figure 1/1B/Binding_CD4_aCD3TAT.fcs
- Figure 1/1B/Binding_CD4_Ctrl.fcs
- Figure 1/1B/Binding_CD8_aCD3TAT-Trimer.fcs
- Figure 1/1B/Binding_CD8_aCD3TAT.fcs
- Figure 1/1B/Binding_CD8_Ctrl.fcs
- Figure 1/1C/
- Figure 1/1C/CD4 CD25 CD69.csv
- Figure 1/1C/CD4 IFNy.csv
- Figure 1/1C/CD8 CD25 CD69.csv
- Figure 1/1C/CD8 IFNy.csv
- Figure 1/1D/
- Figure 1/1D/CD4 Ki67.csv
- Figure 1/1D/CD8 ki67.csv
- Figure 1/1E/
- Figure 1/1E/% dead cells of MC38.csv
- Figure 1/1F/
- Figure 1/1F/T Zellen CD25.csv
- Figure 1/1F/T Zellen CD69.csv
- Figure 1/1G/
- Figure 1/1G/dead maternal  MC38.csv
- Figure 1/1G/dead transgen MATE-expr. MC38 cells.csv
- Figure 1/1H/
- Figure 1/1H/ratio of killed cells dead wt _ transgen.csv
