# Supplementary material for: Oncolytic viruses expressing MATEs facilitate target-independent T-cell activation in tumors
Source: EMBO Mol Med. 2025 Jan 9;17(2):265–300. doi: 10.1038/s44321-024-00187-y (PMC11821991; doi:10.1038/s44321-024-00187-y)
Supplement: Supplementary file 3 — Source data Fig. 1 [file 44321_2024_187_MOESM3_ESM.zip › Figure 1/1C/CD4 CD25 CD69.csv]

	control splenocytes	control splenocytes	control splenocytes	αCD3TAT	αCD3TAT	αCD3TAT	αCD3	αCD3	αCD3	αCD3TAT-Trimer	αCD3TAT-Trimer	αCD3TAT-Trimer	αCD3-Trimer	αCD3-Trimer	αCD3-Trimer
CD25	0,09	0,68	0,12	37,11	37,77	38,4	2,93	1,88	3,33	29,43	29,71	35,85	1,78	1,7	2,85
CD69	4,73	1,98	3,43	87,69	86,45	82,75	18,8	12,23	19,03	83,6	83,9	80,54	16,18	15,59	22,83
