# Supplementary material for: Oncolytic viruses expressing MATEs facilitate target-independent T-cell activation in tumors
Source: EMBO Mol Med. 2025 Jan 9;17(2):265–300. doi: 10.1038/s44321-024-00187-y (PMC11821991; doi:10.1038/s44321-024-00187-y)
Supplement: Supplementary file 3 — Source data Fig. 1 [file 44321_2024_187_MOESM3_ESM.zip › Figure 1/1C/CD4 IFNy.csv]

	control splenocytes	control splenocytes	control splenocytes	αCD3TAT	αCD3TAT	αCD3TAT	αCD3	αCD3	αCD3	αCD3TAT-Trimer	αCD3TAT-Trimer	αCD3TAT-Trimer	αCD3-Trimer	αCD3-Trimer	αCD3-Trimer
IFNγ	0,2	0,28	0,25	0,92	0,58	1,25	0,38	0,18	0,33	0,55	0,38	1,1	0,16	0,15	0,49
