# Supplementary material for: Oncolytic viruses expressing MATEs facilitate target-independent T-cell activation in tumors
Source: EMBO Mol Med. 2025 Jan 9;17(2):265–300. doi: 10.1038/s44321-024-00187-y (PMC11821991; doi:10.1038/s44321-024-00187-y)
Supplement: Supplementary file 3 — Source data Fig. 1 [file 44321_2024_187_MOESM3_ESM.zip › Figure 1/1C/CD8 CD25 CD69.csv]

	control splenocytes	control splenocytes	control splenocytes	αCD3TAT	αCD3TAT	αCD3TAT	αCD3	αCD3	αCD3	αCD3TAT-Trimer	αCD3TAT-Trimer	αCD3TAT-Trimer	αCD3-Trimer	αCD3-Trimer	αCD3-Trimer
CD25	0	0,88	0	8,28	5,91	8,18	0,85	0,85	1,39	5,9	7,22	10,28	0,24	0,15	0,33
CD69	2,46	1,51	1,79	49,5	40,44	53,04	12,77	10,28	13,03	51,3	48,06	58,96	6,02	5,85	12,05
