# Supplementary material for: Oncolytic viruses expressing MATEs facilitate target-independent T-cell activation in tumors
Source: EMBO Mol Med. 2025 Jan 9;17(2):265–300. doi: 10.1038/s44321-024-00187-y (PMC11821991; doi:10.1038/s44321-024-00187-y)
Supplement: Supplementary file 3 — Source data Fig. 1 [file 44321_2024_187_MOESM3_ESM.zip › Figure 1/1C/CD8 IFNy.csv]

	control splenocytes	control splenocytes	control splenocytes	αCD3TAT	αCD3TAT	αCD3TAT	αCD3	αCD3	αCD3	αCD3TAT-Trimer	αCD3TAT-Trimer	αCD3TAT-Trimer	αCD3-Trimer	αCD3-Trimer	αCD3-Trimer
IFNγ	1,13	0,8	1,33	5,58	4,1	4,46	1	0,59	0,95	3,95	4,05	3,61	0,57	0,41	1,83
