# Supplementary material for: Oncolytic viruses expressing MATEs facilitate target-independent T-cell activation in tumors
Source: EMBO Mol Med. 2025 Jan 9;17(2):265–300. doi: 10.1038/s44321-024-00187-y (PMC11821991; doi:10.1038/s44321-024-00187-y)
Supplement: Supplementary file 3 — Source data Fig. 1 [file 44321_2024_187_MOESM3_ESM.zip › Figure 1/1D/CD4 Ki67.csv]

	control splenocytes	control splenocytes	control splenocytes	control splenocytes	control splenocytes	control splenocytes	αCD3TAT	αCD3TAT	αCD3TAT	αCD3TAT	αCD3TAT	αCD3TAT	αCD3TAT-Trimer	αCD3TAT-Trimer	αCD3TAT-Trimer	αCD3TAT-Trimer	αCD3TAT-Trimer	αCD3TAT-Trimer
Ki67	8,19	8,78	10,4	8,28	8,49	6,64	24,7	27,7	32,6				30,5	22	27,4
