# Supplementary material for: Oncolytic viruses expressing MATEs facilitate target-independent T-cell activation in tumors
Source: EMBO Mol Med. 2025 Jan 9;17(2):265–300. doi: 10.1038/s44321-024-00187-y (PMC11821991; doi:10.1038/s44321-024-00187-y)
Supplement: Supplementary file 3 — Source data Fig. 1 [file 44321_2024_187_MOESM3_ESM.zip › Figure 1/1D/CD8 ki67.csv]

	control splenocytes	control splenocytes	control splenocytes	control splenocytes	control splenocytes	control splenocytes	αCD3TAT	αCD3TAT	αCD3TAT	αCD3TAT	αCD3TAT	αCD3TAT	αCD3TAT-Trimer	αCD3TAT-Trimer	αCD3TAT-Trimer	αCD3TAT-Trimer	αCD3TAT-Trimer	αCD3TAT-Trimer
Ki67	3,82	3,08	6,3	3,66	3,65	2,34	4,24	6,02	7,77				9,67	10,8	12,7
