# Supplementary material for: Oncolytic viruses expressing MATEs facilitate target-independent T-cell activation in tumors
Source: EMBO Mol Med. 2025 Jan 9;17(2):265–300. doi: 10.1038/s44321-024-00187-y (PMC11821991; doi:10.1038/s44321-024-00187-y)
Supplement: Supplementary file 3 — Source data Fig. 1 [file 44321_2024_187_MOESM3_ESM.zip › Figure 1/1E/% dead cells of MC38.csv]

	Control	Control	Control	MC38+αCD3TAT	MC38+αCD3TAT	MC38+αCD3TAT	MC38+αCD3TAT-Trimer	MC38+αCD3TAT-Trimer	MC38+αCD3TAT-Trimer
Dead Cells	9,17	8,45	10,6	16,7	12,5	13,8	18,5	16,1	17,9
