# Supplementary material for: Oncolytic viruses expressing MATEs facilitate target-independent T-cell activation in tumors
Source: EMBO Mol Med. 2025 Jan 9;17(2):265–300. doi: 10.1038/s44321-024-00187-y (PMC11821991; doi:10.1038/s44321-024-00187-y)
Supplement: Supplementary file 3 — Source data Fig. 1 [file 44321_2024_187_MOESM3_ESM.zip › Figure 1/1F/T Zellen CD25.csv]

	MC38-alphaCD3TM	MC38-alphaCD3TM	MC38-alphaCD3TM	MC38-alphaCD3TAT	MC38-alphaCD3TAT	MC38-alphaCD3TAT	MC38-alphaCD3TAT-Trimer	MC38-alphaCD3TAT-Trimer	MC38-alphaCD3TAT-Trimer
1	31,6	31,9	31,3	61,6	50,9	48,6	73,8	62,6	60
1/5	27,8	22	31,2	69,6	58,8	54,6	42,5	36,9	32,2
1/10	30,3	24,9	30,1	64,5	58,1	54,8	37,9	37,9	38,8
1/15	14,6	13,9	10,2	18,4	37,3	19,9	36	40,4	28,3
1/25	8,23	9,41	9,62	30,2	27,7	33	7,07	6,66	9,97
1/50	4,83	4,58	5,01	13	13,6	12,4	4,77	5,21	3,56
1/100	2,93	3,63	2,39	4,6	6,96	7,04	1,99	1,91	1,77
0	1,87	1,78	3,52	1,87	1,78	3,52	1,87	1,78	3,52
