# Supplementary material for: Oncolytic viruses expressing MATEs facilitate target-independent T-cell activation in tumors
Source: EMBO Mol Med. 2025 Jan 9;17(2):265–300. doi: 10.1038/s44321-024-00187-y (PMC11821991; doi:10.1038/s44321-024-00187-y)
Supplement: Supplementary file 3 — Source data Fig. 1 [file 44321_2024_187_MOESM3_ESM.zip › Figure 1/1F/T Zellen CD69.csv]

	MC38-alphaCD3TM	MC38-alphaCD3TM	MC38-alphaCD3TM	MC38-alphaCD3TAT	MC38-alphaCD3TAT	MC38-alphaCD3TAT	MC38-alphaCD3TAT-Trimer	MC38-alphaCD3TAT-Trimer	MC38-alphaCD3TAT-Trimer
1	38,8	39,9	36,7	53,8	47,5	42	67,9	58,3	53,7
1/5	32,4	29,1	38,4	65,2	62,9	58,3	44,7	41,5	36,2
1/10	34,3	32,1	35,5	65	61,1	58,2	40,6	41,9	42,3
1/15	19,4	20,7	12	24,3	46,1	27,1	43,5	46,8	34,7
1/25	11,7	14,1	14,9	35,8	35,1	38,8	10	9,89	14
1/50	6,29	7,42	9,92	19,1	23	20,6	6,18	7,37	7,58
1/100	2,34	8,17	6,44	4,84	9,83	10,5	4,06	3,59	4,64
0	0,36	0,39	1,72	0,36	0,39	1,72	0,36	0,39	1,72
