# Supplementary material for: Oncolytic viruses expressing MATEs facilitate target-independent T-cell activation in tumors
Source: EMBO Mol Med. 2025 Jan 9;17(2):265–300. doi: 10.1038/s44321-024-00187-y (PMC11821991; doi:10.1038/s44321-024-00187-y)
Supplement: Supplementary file 3 — Source data Fig. 1 [file 44321_2024_187_MOESM3_ESM.zip › Figure 1/1H/ratio of killed cells dead wt _ transgen.csv]

MC38 αCD3TM	MC38 αCD3TAT	MC38 αCD3TAT-Trimer
0,533402	0,712317	0,719154
0,576258	0,622396	0,836082
0,4692	0,747934	0,955281
0,55283	0,57705	0,783273
0,615597	0,654368	0,784664
0,551075	0,652902	0,804783
0,683738	0,82499	0,827076
0,894609	0,895127	0,75678
0,736163	0,937306	0,776345
0,617364	0,793259	0,725617
0,647088	0,816305	0,88619
0,633783	0,923245	0,820501
