# Supplementary material for: Oncolytic viruses expressing MATEs facilitate target-independent T-cell activation in tumors
Source: EMBO Mol Med. 2025 Jan 9;17(2):265–300. doi: 10.1038/s44321-024-00187-y (PMC11821991; doi:10.1038/s44321-024-00187-y)
Supplement: Supplementary file 4 — Source data Fig. 2 [file 44321_2024_187_MOESM4_ESM.zip]

Archive with 21 entries (14 files):
- Figure 2/
- Figure 2/2B/
- Figure 2/2B/Binding_CD8_aCD3hTAT-Trimer_(ContourPlot).fcs
- Figure 2/2B/Binding_CD8_aCD3hTAT.fcs
- Figure 2/2B/Binding_CD8_Ctrl.fcs
- Figure 2/2C/
- Figure 2/2C/Binding_CD4_aCD3hTAT-Trimer_(ContourPlot).fcs
- Figure 2/2C/Binding_CD4_aCD3hTAT.fcs
- Figure 2/2C/Binding_CD4_Ctrl.fcs
- Figure 2/2D/
- Figure 2/2D/CD4 CD69.csv
- Figure 2/2D/CD8 CD69.csv
- Figure 2/2E/
- Figure 2/2E/CD4 Cd137.csv
- Figure 2/2E/CD8 Cd137.csv
- Figure 2/2F/
- Figure 2/2F/CD4 IFNy.csv
- Figure 2/2F/CD8 IFNy.csv
- Figure 2/2G/
- Figure 2/2G/CD4 TNFa.csv
- Figure 2/2G/CD8 TNFa.csv
