# Supplementary material for: Oncolytic viruses expressing MATEs facilitate target-independent T-cell activation in tumors
Source: EMBO Mol Med. 2025 Jan 9;17(2):265–300. doi: 10.1038/s44321-024-00187-y (PMC11821991; doi:10.1038/s44321-024-00187-y)
Supplement: Supplementary file 4 — Source data Fig. 2 [file 44321_2024_187_MOESM4_ESM.zip › Figure 2/2D/CD4 CD69.csv]

	control PBMCs	control PBMCs	control PBMCs	control PBMCs	control PBMCs	control PBMCs	control PBMCs	control PBMCs	control PBMCs	control PBMCs	control PBMCs	control PBMCs	control PBMCs	control PBMCs	control PBMCs	control PBMCs	control PBMCs	control PBMCs	control PBMCs	αCD3hTAT	αCD3hTAT	αCD3hTAT	αCD3hTAT	αCD3hTAT	αCD3hTAT	αCD3hTAT	αCD3hTAT	αCD3hTAT	αCD3hTAT	αCD3hTAT	αCD3hTAT	αCD3hTAT	αCD3hTAT	αCD3hTAT	αCD3hTAT	αCD3hTAT	αCD3hTAT	αCD3hTAT	αCD3hTAT-Trimer	αCD3hTAT-Trimer	αCD3hTAT-Trimer	αCD3hTAT-Trimer	αCD3hTAT-Trimer	αCD3hTAT-Trimer	αCD3hTAT-Trimer	αCD3hTAT-Trimer	αCD3hTAT-Trimer	αCD3hTAT-Trimer	αCD3hTAT-Trimer
CD69	0,58	0,26	0,31	0,27	0,7	1,15	0,93	0,47	0,00912	2,5	0,48	0,15	0,26	0,37	0,71	0,2	0,28	0,14	0,16	10,1	3,46	6,21	9,42	6,3	19,8	6,91	19	7,44	1,61	11,8	13,2	12,1	42,8	24,4	23,3	2,76	9,53	17,3	3,24	4,11	5,46	6,03	0,46	20,7	17,1	23,5	6,19	8,67	2,52
[truncated: 8 more columns]
