# Supplementary material for: Oncolytic viruses expressing MATEs facilitate target-independent T-cell activation in tumors
Source: EMBO Mol Med. 2025 Jan 9;17(2):265–300. doi: 10.1038/s44321-024-00187-y (PMC11821991; doi:10.1038/s44321-024-00187-y)
Supplement: Supplementary file 4 — Source data Fig. 2 [file 44321_2024_187_MOESM4_ESM.zip › Figure 2/2E/CD4 Cd137.csv]

	control PBMCs	control PBMCs	control PBMCs	control PBMCs	control PBMCs	control PBMCs	control PBMCs	control PBMCs	αCD3hTAT	αCD3hTAT	αCD3hTAT	αCD3hTAT	αCD3hTAT	αCD3hTAT	αCD3hTAT	αCD3hTAT	αCD3hTAT-Trimer	αCD3hTAT-Trimer	αCD3hTAT-Trimer	αCD3hTAT-Trimer	αCD3hTAT-Trimer	αCD3hTAT-Trimer	αCD3hTAT-Trimer	αCD3hTAT-Trimer
CD137	0,044	0,054	0,012	0,00294	0,00689	0,00203	0,00297		0,39	0,42	3,07	0,53	1,47	1,41	0,13		0,22	0,24	2,3	1,09	10,4	0,91	0,012
