# Supplementary material for: Oncolytic viruses expressing MATEs facilitate target-independent T-cell activation in tumors
Source: EMBO Mol Med. 2025 Jan 9;17(2):265–300. doi: 10.1038/s44321-024-00187-y (PMC11821991; doi:10.1038/s44321-024-00187-y)
Supplement: Supplementary file 4 — Source data Fig. 2 [file 44321_2024_187_MOESM4_ESM.zip › Figure 2/2E/CD8 Cd137.csv]

	control PBMCs	control PBMCs	control PBMCs	control PBMCs	control PBMCs	control PBMCs	control PBMCs	αCD3hTAT	αCD3hTAT	αCD3hTAT	αCD3hTAT	αCD3hTAT	αCD3hTAT	αCD3hTAT	αCD3hTAT-Trimer	αCD3hTAT-Trimer	αCD3hTAT-Trimer	αCD3hTAT-Trimer	αCD3hTAT-Trimer	αCD3hTAT-Trimer	αCD3hTAT-Trimer
CD137	1,57	1,22	0,69	0,098	0,016	0,011	1,13	5,76	4,49	1,85	4,51	2,87	4,34	3,14	6,21	6,09	1,97	6,56	3,04	3,56	0,035
