# Supplementary material for: Oncolytic viruses expressing MATEs facilitate target-independent T-cell activation in tumors
Source: EMBO Mol Med. 2025 Jan 9;17(2):265–300. doi: 10.1038/s44321-024-00187-y (PMC11821991; doi:10.1038/s44321-024-00187-y)
Supplement: Supplementary file 4 — Source data Fig. 2 [file 44321_2024_187_MOESM4_ESM.zip › Figure 2/2F/CD4 IFNy.csv]

	control PBMCs	control PBMCs	control PBMCs	control PBMCs	control PBMCs	control PBMCs	control PBMCs	control PBMCs	control PBMCs	control PBMCs	control PBMCs	control PBMCs	control PBMCs	control PBMCs	control PBMCs	control PBMCs	control PBMCs	control PBMCs	control PBMCs	hMATETAT	hMATETAT	hMATETAT	hMATETAT	hMATETAT	hMATETAT	hMATETAT	hMATETAT	hMATETAT	hMATETAT	hMATETAT	hMATETAT	hMATETAT	hMATETAT	hMATETAT	hMATETAT	hMATETAT	hMATETAT	hMATETAT	hMATETAT-Trimer	hMATETAT-Trimer	hMATETAT-Trimer	hMATETAT-Trimer	hMATETAT-Trimer	hMATETAT-Trimer	hMATETAT-Trimer	hMATETAT-Trimer	hMATETAT-Trimer	hMATETAT-Trimer	hMATETAT-Trimer
IFNy	0,67	0,02	0,0878	0,043	0,077	0,052	0,00544	0,015	0,036	1,09	0,01	0,018	0,024	0,025	0,093	0,01	0,66	0,12	0,22	2,47	0,14	0,46	0,2	0,081	0,27	0,052	0,91	0,3	0,38	0,33	0,72	0,45	1,1	1,7	6,51	0,17	0,18	0,57	0,61	0,2	0,4	0,15	0,077	0,19	0,38	0,14	0,082	0,29	0,15
[truncated: 8 more columns]
