# Supplementary material for: Oncolytic viruses expressing MATEs facilitate target-independent T-cell activation in tumors
Source: EMBO Mol Med. 2025 Jan 9;17(2):265–300. doi: 10.1038/s44321-024-00187-y (PMC11821991; doi:10.1038/s44321-024-00187-y)
Supplement: Supplementary file 5 — Source data Fig. 3 [file 44321_2024_187_MOESM5_ESM.zip]

Archive with 9 entries (6 files):
- Figure 3/
- Figure 3/3B/
- Figure 3/3B/5.30 min_WB_c-myc.tif
- Figure 3/3B/field of view.pdf
- Figure 3/3C/
- Figure 3/3C/CD4 CD25.csv
- Figure 3/3C/CD4 CD69.csv
- Figure 3/3C/CD8 CD25.csv
- Figure 3/3C/CD8 CD69.csv
