# Supplementary material for: Oncolytic viruses expressing MATEs facilitate target-independent T-cell activation in tumors
Source: EMBO Mol Med. 2025 Jan 9;17(2):265–300. doi: 10.1038/s44321-024-00187-y (PMC11821991; doi:10.1038/s44321-024-00187-y)
Supplement: Supplementary file 5 — Source data Fig. 3 [file 44321_2024_187_MOESM5_ESM.zip › Figure 3/3C/CD8 CD69.csv]

	Control	Control	Control	Ad5/11	Ad5/11	Ad5/11	Ad5/11-αCD3TAT	Ad5/11-αCD3TAT	Ad5/11-αCD3TAT	Ad5/11-αCD3TAT-Trimer	Ad5/11-αCD3TAT-Trimer	Ad5/11-αCD3TAT-Trimer
CD69	0,34	0,19	0,25	0,43	0,51	0,33	5,06	3,63	3,3	1,16	0,94	0,87
