# Supplementary material for: Oncolytic viruses expressing MATEs facilitate target-independent T-cell activation in tumors
Source: EMBO Mol Med. 2025 Jan 9;17(2):265–300. doi: 10.1038/s44321-024-00187-y (PMC11821991; doi:10.1038/s44321-024-00187-y)
Supplement: Supplementary file 6 — Source data Fig. 4 [file 44321_2024_187_MOESM6_ESM.zip]

Archive with 34 entries (26 files):
- Figure 4/
- Figure 4/4B/
- Figure 4/4B/CD4  CD69 TDLN.csv
- Figure 4/4B/CD4  CD69 tumor.csv
- Figure 4/4B/CD4 CD25 TDLN.csv
- Figure 4/4B/CD4 CD25 tumor.csv
- Figure 4/4B/CD8 CD25 TDLN.csv
- Figure 4/4B/CD8 CD25 tumor.csv
- Figure 4/4B/CD8 CD69 TDLN.csv
- Figure 4/4B/CD8 CD69 tumor.csv
- Figure 4/4C/
- Figure 4/4C/ALT activity.csv
- Figure 4/4D/
- Figure 4/4D/Ad5_11.jpg
- Figure 4/4D/Ad5_11_CD3_TAT.jpg
- Figure 4/4D/Ad5_11_CD3_TAT_Trimer.jpg
- Figure 4/4D/Mock.jpg
- Figure 4/4E/
- Figure 4/4E/Ad5_11 40x.tif
- Figure 4/4E/Ad5_11_CD3_TAT 40x.tif
- Figure 4/4E/Ad5_11_CD3_TAT_Trimer 40x.tif
- Figure 4/4E/Fig4E_area of magnification.pdf
- Figure 4/4E/Mock 40x.tif
- Figure 4/4E/Thumbs.db
- Figure 4/4F/
- Figure 4/4F/CD8 CD25 TDLN.csv
- Figure 4/4F/CD8 CD69 TDLN.csv
- Figure 4/4G/
- Figure 4/4G/Cytokine Concentration.csv
- Figure 4/4H/
- Figure 4/4H/IFN-g.csv
- Figure 4/4H/IL-6.csv
- Figure 4/4H/IP-10.csv
- Figure 4/4H/TNF-alpha.csv
