# Supplementary material for: Oncolytic viruses expressing MATEs facilitate target-independent T-cell activation in tumors
Source: EMBO Mol Med. 2025 Jan 9;17(2):265–300. doi: 10.1038/s44321-024-00187-y (PMC11821991; doi:10.1038/s44321-024-00187-y)
Supplement: Supplementary file 6 — Source data Fig. 4 [file 44321_2024_187_MOESM6_ESM.zip › Figure 4/4B/CD4 CD69 tumor.csv]

	Ad5/11p53	Ad5/11p53	Ad5/11p53	Ad5/11p53	Ad5/11p53	Ad5/11p53-αCD3TAT	Ad5/11p53-αCD3TAT	Ad5/11p53-αCD3TAT	Ad5/11p53-αCD3TAT	Ad5/11p53-αCD3TAT	CMV-Ad5/11p53-αCD3TAT-Trimer	CMV-Ad5/11p53-αCD3TAT-Trimer	CMV-Ad5/11p53-αCD3TAT-Trimer	CMV-Ad5/11p53-αCD3TAT-Trimer	CMV-Ad5/11p53-αCD3TAT-Trimer
CD69+	6,24	20,4	31,2	25,8	22,4	32,6	32,2	22,8	16,1	23,1	15,4	25,6	42,7	31,2	11,2
