# Supplementary material for: Oncolytic viruses expressing MATEs facilitate target-independent T-cell activation in tumors
Source: EMBO Mol Med. 2025 Jan 9;17(2):265–300. doi: 10.1038/s44321-024-00187-y (PMC11821991; doi:10.1038/s44321-024-00187-y)
Supplement: Supplementary file 6 — Source data Fig. 4 [file 44321_2024_187_MOESM6_ESM.zip › Figure 4/4B/CD4 CD25 TDLN.csv]

	Ad5/11p53	Ad5/11p53	Ad5/11p53	Ad5/11p53	Ad5/11p53	Ad5/11p53-αCD3TAT	Ad5/11p53-αCD3TAT	Ad5/11p53-αCD3TAT	Ad5/11p53-αCD3TAT	Ad5/11p53-αCD3TAT	Ad5/11p53-αCD3TAT-Trimer	Ad5/11p53-αCD3TAT-Trimer	Ad5/11p53-αCD3TAT-Trimer	Ad5/11p53-αCD3TAT-Trimer	Ad5/11p53-αCD3TAT-Trimer
CD25+	10,2	5,75	5,87	13	11,3	5,95	5,74	6,3	7,18	7,3	5,44	7,54	5,4	5,45	11,6
