# Supplementary material for: Oncolytic viruses expressing MATEs facilitate target-independent T-cell activation in tumors
Source: EMBO Mol Med. 2025 Jan 9;17(2):265–300. doi: 10.1038/s44321-024-00187-y (PMC11821991; doi:10.1038/s44321-024-00187-y)
Supplement: Supplementary file 6 — Source data Fig. 4 [file 44321_2024_187_MOESM6_ESM.zip › Figure 4/4B/CD8 CD69 tumor.csv]

	Ad5/11p53	Ad5/11p53	Ad5/11p53	Ad5/11p53	Ad5/11p53	Ad5/11p53-αCD3TAT	Ad5/11p53-αCD3TAT	Ad5/11p53-αCD3TAT	Ad5/11p53-αCD3TAT	Ad5/11p53-αCD3TAT	CMV-Ad5/11p53-αCD3TAT-Trimer	CMV-Ad5/11p53-αCD3TAT-Trimer	CMV-Ad5/11p53-αCD3TAT-Trimer	CMV-Ad5/11p53-αCD3TAT-Trimer	CMV-Ad5/11p53-αCD3TAT-Trimer
CD69+	2,82	7,62	8,49	2,83	4,26	13,8	15	13,9	11,5	13,3	6,07	16,9	8,61	10,6	2,01
