# Supplementary material for: Oncolytic viruses expressing MATEs facilitate target-independent T-cell activation in tumors
Source: EMBO Mol Med. 2025 Jan 9;17(2):265–300. doi: 10.1038/s44321-024-00187-y (PMC11821991; doi:10.1038/s44321-024-00187-y)
Supplement: Supplementary file 6 — Source data Fig. 4 [file 44321_2024_187_MOESM6_ESM.zip › Figure 4/4C/ALT activity.csv]

naïve	Ad5/11	Ad5/11-αCD3-TAT	Ad5/11-αCD3TAT-Trimer	5/11 pGK CD3 TAT	5/11 pGK Trimer
14,0175	17,3157	36,2806	16,4912	19,7894	16,4912
48,6489	16,4912	17,3157	16,4912	11,5438	19,7894
17,3157	39,5788	13,1929	11,5438	12,3684	32,1578
18,9648	14,842	19,7894	18,9648	15,6666	13,1929
14,842	17,3157	23,9122	19,7894	14,842	20,614
