# Supplementary material for: Oncolytic viruses expressing MATEs facilitate target-independent T-cell activation in tumors
Source: EMBO Mol Med. 2025 Jan 9;17(2):265–300. doi: 10.1038/s44321-024-00187-y (PMC11821991; doi:10.1038/s44321-024-00187-y)
Supplement: Supplementary file 6 — Source data Fig. 4 [file 44321_2024_187_MOESM6_ESM.zip › Figure 4/4F/CD8 CD25 TDLN.csv]

	Ad5/11	Ad5/11-αCD3TAT	Ad5/11-αCD3TAT-Trimer	Ad5/11-pGK-αCD3TAT	Ad5/11-pGK-αCD3TAT-Trimer
	0,49	0,25	0,4	2,03	0,22
CD8 TCells	0,32	0,52	0,23	1,81	0,51
	0,36	0,29	0,24	0,76	0,44
	0,32	0,46	0,42	0,34	2,15
		0,23	0,47	1,25	0,45
