# Supplementary material for: Oncolytic viruses expressing MATEs facilitate target-independent T-cell activation in tumors
Source: EMBO Mol Med. 2025 Jan 9;17(2):265–300. doi: 10.1038/s44321-024-00187-y (PMC11821991; doi:10.1038/s44321-024-00187-y)
Supplement: Supplementary file 6 — Source data Fig. 4 [file 44321_2024_187_MOESM6_ESM.zip › Figure 4/4F/CD8 CD69 TDLN.csv]

	Ad5/11	5/11 CD3 TAT	5/11 Trimer	5/11 pGK CD3 TAT	5/11 pGK Trimer
	6,6	2,72	3,36	37,5	2,83
CD8 TCells	2,8	3,43	3,96	18,1	12,6
	6,94	6,83	3,72	5,91	20,2
	2,24	5,11	3,79	4,46	47,1
		2,97	3,85	41,7	7,78
