# Supplementary material for: Oncolytic viruses expressing MATEs facilitate target-independent T-cell activation in tumors
Source: EMBO Mol Med. 2025 Jan 9;17(2):265–300. doi: 10.1038/s44321-024-00187-y (PMC11821991; doi:10.1038/s44321-024-00187-y)
Supplement: Supplementary file 6 — Source data Fig. 4 [file 44321_2024_187_MOESM6_ESM.zip › Figure 4/4G/Cytokine Concentration.csv]

	Ad5/11	Ad5/11	Ad5/11	Ad5/11	Ad5/11	Ad5/11	Ad5/11	Ad5/11	Ad5/11	Ad5/11	Ad5/11alphaCD3TAT	Ad5/11alphaCD3TAT	Ad5/11alphaCD3TAT	Ad5/11alphaCD3TAT	Ad5/11alphaCD3TAT	Ad5/11alphaCD3TAT	Ad5/11alphaCD3TAT	Ad5/11alphaCD3TAT	Ad5/11alphaCD3TAT	Ad5/11alphaCD3TAT	Ad5/11alphaCD3TAT-Trimer	Ad5/11alphaCD3TAT-Trimer	Ad5/11alphaCD3TAT-Trimer	Ad5/11alphaCD3TAT-Trimer	Ad5/11alphaCD3TAT-Trimer	Ad5/11alphaCD3TAT-Trimer	Ad5/11alphaCD3TAT-Trimer	Ad5/11alphaCD3TAT-Trimer	Ad5/11alphaCD3TAT-Trimer	Ad5/11alphaCD3TAT-Trimer	Ad5/11-PGK-alphaCD3TAT	Ad5/11-PGK-alphaCD3TAT	Ad5/11-PGK-alphaCD3TAT	Ad5/11-PGK-alphaCD3TAT	Ad5/11-PGK-alphaCD3TAT	Ad5/11-PGK-alphaCD3TAT	Ad5/11-PGK-alphaCD3TAT	Ad5/11-PGK-alphaCD3TAT	Ad5/11-PGK-alphaCD3TAT	Ad5/11-PGK-alphaCD3TAT	Ad5/11-PGK-alphaCD3TAT-Trimer	Ad5/11-PGK-alphaCD3TAT-Trimer	Ad5/11-PGK-alphaCD3TAT-Trimer	Ad5/11-PGK-alphaCD3TAT-Trimer	Ad5/11-PGK-alphaCD3TAT-Trimer	Ad5/11-PGK-alphaCD3TAT-Trimer	Ad5/11-PGK-alphaCD3TAT-Trimer	Ad5/11-PGK-alphaCD3TAT-Trimer	Ad5/11-PGK-alphaCD3TAT-Trimer
Sample	3187	3187	3149	3149	4167	4167	4323	4323	4241	4241	3185	3185	3151	3151	4169	4169	4156	4156	4322	4322	3186	3186	3150	3150	4321	4321	4242	4242	4243	4243	3547	3547	3549	3549	4168	4168	4157	4157	4128	4128	3548	3548	3508	3508	4176	4176	4280	4280	4127
IFN gamma	16,11		86,74	90,56	0,92	4,77	4,77	5,51	2,05	1,46	5,51	3,36	62,79	58,09	2,05	4,77	4,06	2,05	9,33	7,78	39,09	69,79	200,09	199,36	7,01	4,06	0,46	3,71	4,77	3,36	3,36	3,36	85,59	71,34	7,01	6,25	1,46	1,46	2,05	3,02	1,46	8,55	8,55	6,25	0,92	2,37	6,25	4,77
IL-10	128,86		84,08	114,16	84,08	252,53	143,34	226,25	143,34	114,16	157,62	20,55	84,08	84,08	84,08	143,34	252,53	52,96	252,53	212,87	114,16	226,25	52,96	143,34	351,92	278,2	199,32	303,3	327,86	199,32	171,71	84,08	226,25	143,34	252,53	226,25	143,34	114,16	143,34	84,08	114,16	398,6	143,34	199,32	226,25	143,34	252,53	278,2
CCL4 (MIP-1�)	32,18		24,64	24,64	66,29	92,38	24,64	38,9	32,18	28,54	24,64	32,18	32,18	15,62	45,06	38,9	63,86	0	61,38	71,01	0	47,98	24,64	38,9	66,29	45,06	45,06	38,9	61,38	50,81	32,18	32,18	118,16	100,14	61,38	66,29	45,06	15,62	66,29	50,81	47,98	79,96	35,62	32,18	32,18	24,64	45,06	56,23
IFN alpha	131,67		180,79	180,79	61,7	61,7	107,72	131,67	131,67	131,67	50,73	40,06	131,67	131,67	39379,07	43006,59	205,81	180,79	256,48	307,75	107,72	131,67	131,67	205,81	256,48	256,48	61,7	205,81	205,81	180,79	61,7	84,34	385,31	476,23	180,79	156,05	156,05	84,34	84,34	107,72	107,72	333,54	180,79	205,81	84,34	180,79	205,81	156,05
CXCL9	217,72		382,12	385,74	91,68	125,83	125,83	200,97	49,62	55,74	49,62	61,83	125,83	108,99	37,34	73,91	193,63	61,83	183,71	247,6	183,71	344,82	502,25	523,58	193,63	147,56	55,74	108,99	152,87	117,47	152,87	163,33	231,7	178,69	249,84	263,09	103,27	97,5	142,2	103,27	147,56	356,23	125,83	79,88	67,89	82,85	203,39	186,21
CXCL10 (IP-10)	1652,47		1617,49	1731	696,44	905,1	1114,63	1315,05	1038,89	986,61	833,91	833,91	2108,6	1970,07	728,18	712,4	1359,71	819,26	1556,55	1592,25	1425,19	2327,87	3428,53	3842,07	1348,62	1175,58	630,57	826,6	959,88	819,26	1348,62	1303,76	841,17	932,72	2456,88	2332,08	819,26	712,4	1064,48	1019,47	1089,72	2152,38	1826,64	1467,92	1509,98	1642,52	3102,56	3026,34
TNF alpha	277,6		224,19	234,94	164,59	298,71	180,91	350,79	99,54	83,57	104,91	94,19	83,57	137,39	126,52	94,19	481,59	191,76	371,34	417	191,76	422,03	447,01	501,16	578,04	481,59	266,99	501,16	371,34	330,08	197,18	234,94	491,39	391,73	596,93	578,04	208,01	148,27	245,66	213,41	180,91	606,33	432,05	234,94	137,39	213,41	447,01	427,04
IL-6	5,66		6,23	7,69	3,48	13,56	4,55	16,77	14,84	14,19	6,8	7,39	28,02	24,68	3,48	2	22,02	4,01	26,01	32,71	9,19	36,75	10,42	13,56	38,1	27,35	38,1	67,72	30,7	24,35	21,36	21,36	83,06	74,4	18,08	18,08	7,98	4,01	5,66	7,39	2	32,71	22,68	10,11	9,19	11,04	15,48	15,48
VEGF	0		5,76	7,5	0	32	8,36	53	5,76	3,08	0	0	0	0	0	0	83	0	75,53	94,16	0	71,37	0	3,99	78,85	59,69	13,46	62,2	45,45	42,09	0	0	83	60,53	25,26	21,89	6,63	0	0	0	0	87,97	39,15	11,34	3,99	15,99	38,73	44,61
IL-4	0,07		1,41	0,4	0,07	1,76	1,06	3,22	0	0	0,4	0	0	0	0	0,07	3,22	0	4,75	4,75	0	3,22	0,4	0	5,14	4,95	2,12	4,75	3,98	3,6	0,73	1,06	121,66	98,86	2,85	1,76	1,41	0	0,4	0	0,07	4,36	3,22	1,06	0,73	1,06	1,76	2,48
CCL3 (MIP-1alpha)	5,99		7,88	0	21,05	62,13	0	46,28	1,28	0	0,25	4,23	1,28	0	4,23	7,88	51,53	0	62,13	72,77	4,23	46,28	1,28	0	62,13	51,53	4,23	35,92	51,53	35,92	0	0	253,77	201,67	30,85	35,92	4,23	0	16,4	0	7,88	51,53	21,05	11,98	9,89	16,4	25,88	41,07
CCL2 (MCP-1)	195,16		242,88	255,94	136,01	188,06	195,16	293,73	202,19	158,84	112,28	95,9	143,72	128,21	43,47	61,58	305,91	95,9	275,08	281,35	128,21	305,91	459,2	478,97	375,18	335,53	562,98	822,1	281,35	268,75	173,62	158,84	1629,07	1439,57	469,14	438,96	112,28	95,9	173,62	143,72	158,84	386,16	281,35	173,62	158,84	216,02	229,58	229,58
GM-CSF	14,11		15,97	21,6	0	29,17	0	5,14	3,48	10,44	6,87	0	14,11	6,87	10,44	10,44	40,5	17,84	55,38	73,47	6,87	40,5	0	0	73,47	47,98	25,38	62,69	55,38	44,25	0	17,84	394,51	323,68	25,38	29,17	3,48	1,9	17,84	0	10,44	59,05	36,73	3,48	5,14	12,27	25,38	36,73
		excluded																																															excluded
		values out of range																																															values out of range
[truncated: 7 more columns]
