# Supplementary material for: Oncolytic viruses expressing MATEs facilitate target-independent T-cell activation in tumors
Source: EMBO Mol Med. 2025 Jan 9;17(2):265–300. doi: 10.1038/s44321-024-00187-y (PMC11821991; doi:10.1038/s44321-024-00187-y)
Supplement: Supplementary file 6 — Source data Fig. 4 [file 44321_2024_187_MOESM6_ESM.zip › Figure 4/4H/IFN-g.csv]

	naive	naive	naive	Ad5/11	Ad5/11	Ad5/11	Ad5/11	Ad5/11	5/11 CD3 TAT	5/11 CD3 TAT	5/11 CD3 TAT	5/11 CD3 TAT	5/11 CD3 TAT	5/11 Trimer	5/11 Trimer	5/11 Trimer	5/11 Trimer	5/11 Trimer	5/11 pGK CD3 TAT	5/11 pGK CD3 TAT	5/11 pGK CD3 TAT	5/11 pGK CD3 TAT	5/11 pGK CD3 TAT	5/11 pGK Trimer	5/11 pGK Trimer	5/11 pGK Trimer	5/11 pGK Trimer	5/11 pGK Trimer
Sample	naive 1	naive 2	naive 3	3187	3149	4167	4323	4241	3185	3151	4169	4156	4322	3186	3150	4321	4242	4243	3547	3549	4168	4157	4128	3548	3508	4176	428	4127
IFN-g	2,76	18,53	1,46	24,795	67,365	2,845	5,14	1,755	4,435	60,44	3,41	3,055	8,555	54,44	199,725	5,535	2,085	4,065	3,36	78,465	6,63	1,46	2,535	5,005	7,4	1,645	5,51	16,235
