# Supplementary material for: Oncolytic viruses expressing MATEs facilitate target-independent T-cell activation in tumors
Source: EMBO Mol Med. 2025 Jan 9;17(2):265–300. doi: 10.1038/s44321-024-00187-y (PMC11821991; doi:10.1038/s44321-024-00187-y)
Supplement: Supplementary file 6 — Source data Fig. 4 [file 44321_2024_187_MOESM6_ESM.zip › Figure 4/4H/IL-6.csv]

	naive	naive	naive	Ad5/11	Ad5/11	Ad5/11	Ad5/11	Ad5/11	Ad5/11 CD3 TAT	Ad5/11 CD3 TAT	Ad5/11 CD3 TAT	Ad5/11 CD3 TAT	Ad5/11 CD3 TAT	Ad5/11 Trimer	Ad5/11 Trimer	Ad5/11 Trimer	Ad5/11 Trimer	Ad5/11 Trimer	Ad5/11 pGK CD3 TAT	Ad5/11 pGK CD3 TAT	Ad5/11 pGK CD3 TAT	Ad5/11 pGK CD3 TAT	Ad5/11 pGK CD3 TAT	Ad5/11 pGK Trimer	Ad5/11 pGK Trimer	Ad5/11 pGK Trimer	Ad5/11 pGK Trimer	Ad5/11 pGK Trimer
Sample	naive 1	naive 2	naive 3	3187	3149	4167	4323	4241	3185	3151	4169	4156	4322	3186	3150	4321	4242	4243	3547	3549	4168	4157	4128	3548	3508	4176	428	4127
IL-6	12,85	2,85	14,835	22,385	12,1016667	8,52	10,66	14,515	7,095	26,35	2,74	13,015	29,36	22,97	11,99	32,725	52,91	27,525	21,36	78,73	18,08	5,995	6,525	17,355	16,395	10,115	15,48	31,46
