# Supplementary material for: Oncolytic viruses expressing MATEs facilitate target-independent T-cell activation in tumors
Source: EMBO Mol Med. 2025 Jan 9;17(2):265–300. doi: 10.1038/s44321-024-00187-y (PMC11821991; doi:10.1038/s44321-024-00187-y)
Supplement: Supplementary file 6 — Source data Fig. 4 [file 44321_2024_187_MOESM6_ESM.zip › Figure 4/4H/IP-10.csv]

	naive	naive	naive	Ad5/11	Ad5/11	Ad5/11	Ad5/11	Ad5/11	5/11 CD3 TAT	5/11 CD3 TAT	5/11 CD3 TAT	5/11 CD3 TAT	5/11 CD3 TAT	5/11 Trimer	5/11 Trimer	5/11 Trimer	5/11 Trimer	5/11 Trimer	5/11 pGK CD3 TAT	5/11 pGK CD3 TAT	5/11 pGK CD3 TAT	5/11 pGK CD3 TAT	5/11 pGK CD3 TAT	5/11 pGK Trimer	5/11 pGK Trimer	5/11 pGK Trimer	5/11 pGK Trimer	5/11 pGK Trimer
Sample	naive 1	naive 2	naive 3	3187	3149	4167	4323	4241	3185	3151	4169	4156	4322	3186	3150	4321	4242	4243	3547	3549	4168	4157	4128	3548	3508	4176	428	4127
CXCL10 (IP-10)	899,04	1461,075	796,855	2449,215	1932,56833	800,77	1214,84	1012,75	833,91	2039,335	720,29	1089,485	1574,4	1876,53	3635,3	1262,1	728,585	889,57	1326,19	886,945	2394,48	765,83	1041,975	1621,05	1647,28	1576,25	3064,45	1992,745
