# Supplementary material for: Oncolytic viruses expressing MATEs facilitate target-independent T-cell activation in tumors
Source: EMBO Mol Med. 2025 Jan 9;17(2):265–300. doi: 10.1038/s44321-024-00187-y (PMC11821991; doi:10.1038/s44321-024-00187-y)
Supplement: Supplementary file 6 — Source data Fig. 4 [file 44321_2024_187_MOESM6_ESM.zip › Figure 4/4H/TNF-alpha.csv]

	naive	naive	naive	Ad5/11	Ad5/11	Ad5/11	Ad5/11	Ad5/11	5/11 CD3 TAT	5/11 CD3 TAT	5/11 CD3 TAT	5/11 CD3 TAT	5/11 CD3 TAT	5/11 Trimer	5/11 Trimer	5/11 Trimer	5/11 Trimer	5/11 Trimer	5/11 pGK CD3 TAT	5/11 pGK CD3 TAT	5/11 pGK CD3 TAT	5/11 pGK CD3 TAT	5/11 pGK CD3 TAT	5/11 pGK Trimer	5/11 pGK Trimer	5/11 pGK Trimer	5/11 pGK Trimer	5/11 pGK Trimer
Sample	naive 1	naive 2	naive 3	3187	3149	4167	4323	4241	3185	3151	4169	4156	4322	3186	3150	4321	4242	4243	3547	3549	4168	4157	4128	3548	3508	4176	428	4127
TNF-a	217,495	142,83	194,47	492,685	317,271667	231,65	265,85	91,555	99,55	110,48	110,355	336,675	394,17	306,895	474,085	529,815	384,075	350,71	216,06	441,56	587,485	178,14	229,535	393,62	333,495	175,4	437,025	717,33
