# Supplementary material for: Oncolytic viruses expressing MATEs facilitate target-independent T-cell activation in tumors
Source: EMBO Mol Med. 2025 Jan 9;17(2):265–300. doi: 10.1038/s44321-024-00187-y (PMC11821991; doi:10.1038/s44321-024-00187-y)
Supplement: Supplementary file 7 — Source data Fig. 5 [file 44321_2024_187_MOESM7_ESM.zip]

Archive with 40 entries (34 files):
- Figure 5/
- Figure 5/5A/
- Figure 5/5A/Ad5_11 aCD3TAT tumor volume.csv
- Figure 5/5A/Ad5_11 aCD3TAT-Trimer tumor volume.csv
- Figure 5/5A/Ad5_11 tumor volume.csv
- Figure 5/5A/NaCl tumor volume.csv
- Figure 5/5A/Survival.csv
- Figure 5/5A/tumor volume.csv
- Figure 5/5B/
- Figure 5/5B/CD3.csv
- Figure 5/5B/CD4.csv
- Figure 5/5B/CD8 CD4 Ratio.csv
- Figure 5/5B/CD8.csv
- Figure 5/5C/
- Figure 5/5C/CD3 Ad5_11.jpg
- Figure 5/5C/CD3 Ad5_11_CD3_TAT.jpg
- Figure 5/5C/CD3 Ad5_11_CD3_TAT_Trimer.jpg
- Figure 5/5C/CD3 Control.jpg
- Figure 5/5C/CD4 Ad5_11.jpg
- Figure 5/5C/CD4 Ad5_11_CD3_TAT.jpg
- Figure 5/5C/CD4 Ad5_11_CD3_TAT_Trimer.jpg
- Figure 5/5C/CD4 Control.jpg
- Figure 5/5C/CD8 Ad5_11.jpg
- Figure 5/5C/CD8 Ad5_11_CD3_TAT.jpg
- Figure 5/5C/CD8 Ad5_11_CD3_TAT_Trimer.jpg
- Figure 5/5C/CD8 Control.jpg
- Figure 5/5C/Fig5C_area of magnification.pdf
- Figure 5/5C/HE Ad5_11.jpg
- Figure 5/5C/HE Ad5_11_CD3_TAT.jpg
- Figure 5/5C/HE Ad5_11_CD3_TAT_Trimer.jpg
- Figure 5/5C/HE Control.jpg
- Figure 5/5D/
- Figure 5/5D/CD3.csv
- Figure 5/5D/CD4.csv
- Figure 5/5D/CD8 CD4 Ratio.csv
- Figure 5/5D/CD8.csv
- Figure 5/5F/
- Figure 5/5F/CD4.csv
- Figure 5/5F/CD8 CD4 ratio.csv
- Figure 5/5F/CD8.csv
