# Supplementary material for: Oncolytic viruses expressing MATEs facilitate target-independent T-cell activation in tumors
Source: EMBO Mol Med. 2025 Jan 9;17(2):265–300. doi: 10.1038/s44321-024-00187-y (PMC11821991; doi:10.1038/s44321-024-00187-y)
Supplement: Supplementary file 7 — Source data Fig. 5 [file 44321_2024_187_MOESM7_ESM.zip › Figure 5/5A/Ad5_11 aCD3TAT tumor volume.csv]

days
0	0	0	0	0	0
5	114,110101	90,7757305	125,097696	82,579329	27,219664
8	126,172323	78,416	93,553299	80,31345	79,708223
11	256,318002	66,5162875	78,7752415	115,823136	89,858358
13	249,290244	0	34,9826985	83,9456765	150,342784
15	326,01366	0	29,2644555	137,471793	211,397545
18	666,68171	0	15,122214	544,624686	806,81445
20	797,505085	0	26,339968	626,277904
21	924,62284	0	34,8715875	811,5
25		0	139,665124
27		0	262,920934
29		0	393,226222
33		0	1258,54153
39		0
80		0
