# Supplementary material for: Oncolytic viruses expressing MATEs facilitate target-independent T-cell activation in tumors
Source: EMBO Mol Med. 2025 Jan 9;17(2):265–300. doi: 10.1038/s44321-024-00187-y (PMC11821991; doi:10.1038/s44321-024-00187-y)
Supplement: Supplementary file 7 — Source data Fig. 5 [file 44321_2024_187_MOESM7_ESM.zip › Figure 5/5A/Ad5_11 aCD3TAT-Trimer tumor volume.csv]

days
0	0	0	0	0	0
5	69,5808	71,117542	105,117063	85,6528335	68,5985365
8	55,6779375	152,635392	103,198416	101,955924	79,708223
11	73,75	95,544117	113,63328	274,337979	51,1270065
13	96,1641265	49,294441	148,4375	160,901351	40,2172565
15	160,76125	35,8111845	289,39724	230,025456	16,589601
18	355,818096	9,764328	474,4376	624,68924	15,965829
20	689,860366	15,923254	873,996921	1148,57834	0
21		16,48115	933,179414		0
25		28,197738			0
27		50,21375			0
29		146,586996			0
33		471,491972			0
39		1167,1789			0
80					0
