# Supplementary material for: Oncolytic viruses expressing MATEs facilitate target-independent T-cell activation in tumors
Source: EMBO Mol Med. 2025 Jan 9;17(2):265–300. doi: 10.1038/s44321-024-00187-y (PMC11821991; doi:10.1038/s44321-024-00187-y)
Supplement: Supplementary file 7 — Source data Fig. 5 [file 44321_2024_187_MOESM7_ESM.zip › Figure 5/5A/Ad5_11 tumor volume.csv]

days
0	0	0	0	0	0
5	61,792038	86,266944	65,341486	71,765437	115,335168
8	116,875938	201,206431	173,834824	70,064376	419,516837
11	95,48368	352,8	453,268143	58,794626	426,08942
13	164,962591	446,115626	1025,07213	45,3292165	452,9952
15	292,773125	901,502784		66,920909	317,557868
18	898,588296			154,193753	794,507392
20				256,666075
21				350,879004
25				1195,65084
