# Supplementary material for: Oncolytic viruses expressing MATEs facilitate target-independent T-cell activation in tumors
Source: EMBO Mol Med. 2025 Jan 9;17(2):265–300. doi: 10.1038/s44321-024-00187-y (PMC11821991; doi:10.1038/s44321-024-00187-y)
Supplement: Supplementary file 7 — Source data Fig. 5 [file 44321_2024_187_MOESM7_ESM.zip › Figure 5/5A/NaCl tumor volume.csv]

days
0	0	0	0	0	0
5	84,709093	67,355996	37,7600925	140,898488	44,670556
8	118,982528	223,05011	91,4579625	274,741632	74,71104
11	191,960224	456,0125	125,910253	512,691552	158,606262
13	406,252256	637,7766	125,38071	1045,40979	224,348684
15	755,010289	947,532	137,471793		360,048224
18	603,285354		562,807904		967,8123
20	768,959771				1153,59634
