# Supplementary material for: Oncolytic viruses expressing MATEs facilitate target-independent T-cell activation in tumors
Source: EMBO Mol Med. 2025 Jan 9;17(2):265–300. doi: 10.1038/s44321-024-00187-y (PMC11821991; doi:10.1038/s44321-024-00187-y)
Supplement: Supplementary file 7 — Source data Fig. 5 [file 44321_2024_187_MOESM7_ESM.zip › Figure 5/5A/Survival.csv]

	NaCl Control	Ad5/11p53	Ad5/11p53-αCD3TAT	Ad5/11p53-αCD3TAT-Trimer
13	1
15	1
18	1
20	1
20	1
13		1
15		1
18		1
18		1
25		1
18			1
21			1
21			1
33			1
80			0
20				1
20				1
21				1
36				1
80				0
