# Supplementary material for: Oncolytic viruses expressing MATEs facilitate target-independent T-cell activation in tumors
Source: EMBO Mol Med. 2025 Jan 9;17(2):265–300. doi: 10.1038/s44321-024-00187-y (PMC11821991; doi:10.1038/s44321-024-00187-y)
Supplement: Supplementary file 7 — Source data Fig. 5 [file 44321_2024_187_MOESM7_ESM.zip › Figure 5/5A/tumor volume.csv]

days	NaCl Control	NaCl Control	NaCl Control	NaCl Control	NaCl Control	Ad5/11p53	Ad5/11p53	Ad5/11p53	Ad5/11p53	Ad5/11p53	Ad5/11p53-αCD3TAT	Ad5/11p53-αCD3TAT	Ad5/11p53-αCD3TAT	Ad5/11p53-αCD3TAT	Ad5/11p53-αCD3TAT	Ad5/11p53-αCD3TAT-Trimer	Ad5/11p53-αCD3TAT-Trimer	Ad5/11p53-αCD3TAT-Trimer	Ad5/11p53-αCD3TAT-Trimer	Ad5/11p53-αCD3TAT-Trimer
5	84,709093	67,355996	37,7600925	140,898488	44,670556	61,792038	86,266944	65,341486	71,765437	115,335168	114,110101	90,7757305	125,097696	82,579329	27,219664	69,5808	71,117542	105,117063	85,6528335	68,5985365
8	118,982528	223,05011	91,4579625	274,741632	74,71104	116,875938	201,206431	173,834824	70,064376	419,516837	126,172323	78,416	93,553299	80,31345	79,708223	55,6779375	152,635392	103,198416	101,955924	79,708223
11	191,960224	456,0125	125,910253	512,691552	158,606262	95,48368	352,8	453,268143	58,794626	426,08942	256,318002	66,5162875	78,7752415	115,823136	89,858358	73,75	95,544117	113,63328	274,337979	51,1270065
13	406,252256	637,7766	125,38071	1045,40979	224,348684	164,962591	446,115626	1025,07213	45,3292165	452,9952	249,290244	0	34,9826985	83,9456765	150,342784	96,1641265	49,294441	148,4375	160,901351	40,2172565
15											326,01366	0	29,2644555	137,471793	211,397545	160,76125	35,8111845	289,39724	230,025456	16,589601
18											666,68171	0	15,122214	544,624686	806,81445	355,818096	9,764328	474,4376	624,68924	15,965829
20																689,860366	15,923254	873,996921	1148,57834	0
