# Supplementary material for: Oncolytic viruses expressing MATEs facilitate target-independent T-cell activation in tumors
Source: EMBO Mol Med. 2025 Jan 9;17(2):265–300. doi: 10.1038/s44321-024-00187-y (PMC11821991; doi:10.1038/s44321-024-00187-y)
Supplement: Supplementary file 7 — Source data Fig. 5 [file 44321_2024_187_MOESM7_ESM.zip › Figure 5/5B/CD4.csv]

	Control (0.9 % NaCl i.t.)	Control (0.9 % NaCl i.t.)	Control (0.9 % NaCl i.t.)	Control (0.9 % NaCl i.t.)	Control (0.9 % NaCl i.t.)	Control (0.9 % NaCl i.t.)	Control (0.9 % NaCl i.t.)	Ad5/11	Ad5/11	Ad5/11	Ad5/11	Ad5/11	Ad5/11	Ad5/11	Ad5/11	Ad5/11-aCD3TAT	Ad5/11-aCD3TAT	Ad5/11-aCD3TAT	Ad5/11-aCD3TAT	Ad5/11-aCD3TAT	Ad5/11-aCD3TAT	Ad5/11-aCD3TAT	Ad5/11-aCD3TAT	CMV-Ad5/11-aCD3TAT-Trimer	CMV-Ad5/11-aCD3TAT-Trimer	CMV-Ad5/11-aCD3TAT-Trimer	CMV-Ad5/11-aCD3TAT-Trimer	CMV-Ad5/11-aCD3TAT-Trimer	CMV-Ad5/11-aCD3TAT-Trimer	CMV-Ad5/11-aCD3TAT-Trimer	CMV-Ad5/11-aCD3TAT-Trimer
CD4	18,4	39,6	16,4	20,5	34,5	16,8	16,3	23,1	27,3	24,8	20,1	20,8	6,56	27,7	33	25	14,1	13,2	11,9	25,5	20	38	16,4	9,05	21,4	14,2	11,3	16,8	14,9	11,8	17,1
