# Supplementary material for: Oncolytic viruses expressing MATEs facilitate target-independent T-cell activation in tumors
Source: EMBO Mol Med. 2025 Jan 9;17(2):265–300. doi: 10.1038/s44321-024-00187-y (PMC11821991; doi:10.1038/s44321-024-00187-y)
Supplement: Supplementary file 7 — Source data Fig. 5 [file 44321_2024_187_MOESM7_ESM.zip › Figure 5/5B/CD8.csv]

	Control (0.9 % NaCl i.t.)	Control (0.9 % NaCl i.t.)	Control (0.9 % NaCl i.t.)	Control (0.9 % NaCl i.t.)	Control (0.9 % NaCl i.t.)	Control (0.9 % NaCl i.t.)	Control (0.9 % NaCl i.t.)	Control (0.9 % NaCl i.t.)	Ad5/11	Ad5/11	Ad5/11	Ad5/11	Ad5/11	Ad5/11	Ad5/11	Ad5/11	Ad5/11-αCD3TAT	Ad5/11-αCD3TAT	Ad5/11-αCD3TAT	Ad5/11-αCD3TAT	Ad5/11-αCD3TAT	Ad5/11-αCD3TAT	Ad5/11-αCD3TAT	Ad5/11-αCD3TAT	Ad5/11-αCD3TAT-Trimer	Ad5/11-αCD3TAT-Trimer	Ad5/11-αCD3TAT-Trimer	Ad5/11-αCD3TAT-Trimer	Ad5/11-αCD3TAT-Trimer	Ad5/11-αCD3TAT-Trimer	Ad5/11-αCD3TAT-Trimer	Ad5/11-αCD3TAT-Trimer
CD8	25,2	23,5	29,8	19,7	23,3	25,5	17,9		50,7	50,9	45,7	62,9	61,7	57,6	18,5	57,3	40,9	60,5	61,3	60,7	56,1	49,6	45,5	55,8	71,5	44	63,1	76,9	31,4	33,9	56,9	60,7
