# Supplementary material for: Oncolytic viruses expressing MATEs facilitate target-independent T-cell activation in tumors
Source: EMBO Mol Med. 2025 Jan 9;17(2):265–300. doi: 10.1038/s44321-024-00187-y (PMC11821991; doi:10.1038/s44321-024-00187-y)
Supplement: Supplementary file 7 — Source data Fig. 5 [file 44321_2024_187_MOESM7_ESM.zip › Figure 5/5D/CD8 CD4 Ratio.csv]

	NaCl Control	NaCl Control	NaCl Control	NaCl Control	NaCl Control	Ad5/11p53 ΔE1A	Ad5/11p53 ΔE1A	Ad5/11p53 ΔE1A	Ad5/11p53 ΔE1A	Ad5/11p53 ΔE1A	Ad5/11p53 ΔE1A-αCD3TAT	Ad5/11p53 ΔE1A-αCD3TAT	Ad5/11p53 ΔE1A-αCD3TAT	Ad5/11p53 ΔE1A-αCD3TAT	Ad5/11p53 ΔE1A-αCD3TAT	Ad5/11p53 ΔE1A-αCD3TAT-Trimer	Ad5/11p53 ΔE1A-αCD3TAT-Trimer	Ad5/11p53 ΔE1A-αCD3TAT-Trimer	Ad5/11p53 ΔE1A-αCD3TAT-Trimer	Ad5/11p53 ΔE1A-αCD3TAT-Trimer
CD8/CD4 ratio	2,528380103	1,99178032	1,300815916	0,7687483009	0,544753801	2,357492505	2,713146229	2,007996183	1,694666212	2,906272907	3,678935721	2,447659226	2,553504065	5,871612924	1,685117349	1,59278172	2,851857536	6,746777078	5,65643566	3,252219901
