# Supplementary material for: Oncolytic viruses expressing MATEs facilitate target-independent T-cell activation in tumors
Source: EMBO Mol Med. 2025 Jan 9;17(2):265–300. doi: 10.1038/s44321-024-00187-y (PMC11821991; doi:10.1038/s44321-024-00187-y)
Supplement: Supplementary file 7 — Source data Fig. 5 [file 44321_2024_187_MOESM7_ESM.zip › Figure 5/5D/CD8.csv]

NaCl Control	NaCl Control	NaCl Control	NaCl Control	NaCl Control	Ad5/11p53	Ad5/11p53	Ad5/11p53	Ad5/11p53	Ad5/11p53	Ad5/11p53-αCD3TAT	Ad5/11p53-αCD3TAT	Ad5/11p53-αCD3TAT	Ad5/11p53-αCD3TAT	Ad5/11p53-αCD3TAT	Ad5/11p53-αCD3TAT-Trimer	Ad5/11p53-αCD3TAT-Trimer	Ad5/11p53-αCD3TAT-Trimer	Ad5/11p53-αCD3TAT-Trimer	Ad5/11p53-αCD3TAT-Trimer
477,3337467	231,0333714	200,5711833	178,89574	43,17593333	1115,58758	402,9447571	406,1687667	315,17309	352,0848875	459,1703667	541,3429167	348,67	404,85828	515,8460333	402,23645	475,7021	413,11618	653,153575	492,6687923
