# Supplementary material for: Oncolytic viruses expressing MATEs facilitate target-independent T-cell activation in tumors
Source: EMBO Mol Med. 2025 Jan 9;17(2):265–300. doi: 10.1038/s44321-024-00187-y (PMC11821991; doi:10.1038/s44321-024-00187-y)
Supplement: Supplementary file 7 — Source data Fig. 5 [file 44321_2024_187_MOESM7_ESM.zip › Figure 5/5F/CD4.csv]

	Control (0.9 % NaCl i.t.)	Control (0.9 % NaCl i.t.)	Control (0.9 % NaCl i.t.)	Control (0.9 % NaCl i.t.)	Control (0.9 % NaCl i.t.)	Ad5/11	Ad5/11	Ad5/11	Ad5/11	Ad5/11	Ad5/11-αCD3TAT	Ad5/11-αCD3TAT	Ad5/11-αCD3TAT	Ad5/11-αCD3TAT	Ad5/11-αCD3TAT	Ad5/11-αCD3TAT-Trimer	Ad5/11-αCD3TAT-Trimer	Ad5/11-αCD3TAT-Trimer	Ad5/11-αCD3TAT-Trimer	Ad5/11-αCD3TAT-Trimer
CD4	46,4	51,9	48,3	52,2	53,3	51,4	48,2	53,1	47,1	51,1	49,6	43	47,2	47,6	48,6	45,3	43,9	49,7	44,8	50,9
