# Supplementary material for: Oncolytic viruses expressing MATEs facilitate target-independent T-cell activation in tumors
Source: EMBO Mol Med. 2025 Jan 9;17(2):265–300. doi: 10.1038/s44321-024-00187-y (PMC11821991; doi:10.1038/s44321-024-00187-y)
Supplement: Supplementary file 7 — Source data Fig. 5 [file 44321_2024_187_MOESM7_ESM.zip › Figure 5/5F/CD8 CD4 ratio.csv]

Control (0.9 % NaCl i.t.)	Control (0.9 % NaCl i.t.)	Control (0.9 % NaCl i.t.)	Control (0.9 % NaCl i.t.)	Control (0.9 % NaCl i.t.)	Ad5/11	Ad5/11	Ad5/11	Ad5/11	Ad5/11	Ad5/11-αCD3TAT	Ad5/11-αCD3TAT	Ad5/11-αCD3TAT	Ad5/11-αCD3TAT	Ad5/11-αCD3TAT	Ad5/11-αCD3TAT-Trimer	Ad5/11-αCD3TAT-Trimer	Ad5/11-αCD3TAT-Trimer	Ad5/11-αCD3TAT-Trimer	Ad5/11-αCD3TAT-Trimer
0,79310345	0,6088632	0,68322981	0,7164751	0,64915572	0,77626459	0,82987552	0,65913371	0,81528662	0,78082192	0,79233871	0,91627907	0,79872881	0,86764706	0,781893	0,90286976	0,90205011	0,81690141	0,92633929	0,72888016
