# Supplementary material for: Oncolytic viruses expressing MATEs facilitate target-independent T-cell activation in tumors
Source: EMBO Mol Med. 2025 Jan 9;17(2):265–300. doi: 10.1038/s44321-024-00187-y (PMC11821991; doi:10.1038/s44321-024-00187-y)
Supplement: Supplementary file 7 — Source data Fig. 5 [file 44321_2024_187_MOESM7_ESM.zip › Figure 5/5F/CD8.csv]

	Control (0.9 % NaCl i.t.)	Control (0.9 % NaCl i.t.)	Control (0.9 % NaCl i.t.)	Control (0.9 % NaCl i.t.)	Control (0.9 % NaCl i.t.)	Ad5/11	Ad5/11	Ad5/11	Ad5/11	Ad5/11	Ad5/11-αCD3TAT	Ad5/11-αCD3TAT	Ad5/11-αCD3TAT	Ad5/11-αCD3TAT	Ad5/11-αCD3TAT	Ad5/11-αCD3TAT-Trimer	Ad5/11-αCD3TAT-Trimer	Ad5/11-αCD3TAT-Trimer	Ad5/11-αCD3TAT-Trimer	Ad5/11-αCD3TAT-Trimer
CD8	36,8	31,6	33	37,4	34,6	39,9	40	35	38,4	39,9	39,3	39,4	37,7	41,3	38	40,9	39,6	40,6	41,5	37,1
