# Supplementary material for: Oncolytic viruses expressing MATEs facilitate target-independent T-cell activation in tumors
Source: EMBO Mol Med. 2025 Jan 9;17(2):265–300. doi: 10.1038/s44321-024-00187-y (PMC11821991; doi:10.1038/s44321-024-00187-y)
Supplement: Supplementary file 8 — Source data Fig. 6 [file 44321_2024_187_MOESM8_ESM.zip]

Archive with 32 entries (27 files):
- Figure 6/
- Figure 6/6A/
- Figure 6/6A/survival.csv
- Figure 6/6A/tumor volume.csv
- Figure 6/6B/
- Figure 6/6B/IFNg of CD8.csv
- Figure 6/6C/
- Figure 6/6C/CCL3.csv
- Figure 6/6C/CCL4.csv
- Figure 6/6C/Eotaxin.csv
- Figure 6/6C/IL-10.csv
- Figure 6/6C/IL-2.csv
- Figure 6/6C/IL-4.csv
- Figure 6/6C/IL-6.csv
- Figure 6/6C/IL-9.csv
- Figure 6/6C/IL1b.csv
- Figure 6/6C/INFg.csv
- Figure 6/6D/
- Figure 6/6D/Ad5_11 20x_DAPi_2.jpg
- Figure 6/6D/Ad5_11 20x_Multi_2.jpg
- Figure 6/6D/Ad5_11 20x_PD1_2.jpg
- Figure 6/6D/Ad5_11_CD3_TAT 20x_DAPI.jpg
- Figure 6/6D/Ad5_11_CD3_TAT 20x_Multich.jpg
- Figure 6/6D/Ad5_11_CD3_TAT 20x_PD1.jpg
- Figure 6/6D/Ad5_11_CD3_TAT_Trimer 20x_DAPI.jpg
- Figure 6/6D/Ad5_11_CD3_TAT_Trimer 20x_Multich.jpg
- Figure 6/6D/Ad5_11_CD3_TAT_Trimer 20x_PD1.jpg
- Figure 6/6D/control 20x_DAPi.jpg
- Figure 6/6D/control 20x_Multi.jpg
- Figure 6/6D/control 20x_PD1.jpg
- Figure 6/6D/Fig6D_area of magnification.pdf
- Figure 6/6D/PD1+ cells per mm2.csv
