# Supplementary material for: Oncolytic viruses expressing MATEs facilitate target-independent T-cell activation in tumors
Source: EMBO Mol Med. 2025 Jan 9;17(2):265–300. doi: 10.1038/s44321-024-00187-y (PMC11821991; doi:10.1038/s44321-024-00187-y)
Supplement: Supplementary file 8 — Source data Fig. 6 [file 44321_2024_187_MOESM8_ESM.zip › Figure 6/6A/survival.csv]

sample	days	Ad5/11 + aCD8	Ad5/11-aCD3TAT+ aCD8
788	19	1
789	12	1
838	10	1
840	12	1
841	12	1
791	13		1
792	19		1
793	13		1
794	10		1
839	10		1
