# Supplementary material for: Oncolytic viruses expressing MATEs facilitate target-independent T-cell activation in tumors
Source: EMBO Mol Med. 2025 Jan 9;17(2):265–300. doi: 10.1038/s44321-024-00187-y (PMC11821991; doi:10.1038/s44321-024-00187-y)
Supplement: Supplementary file 8 — Source data Fig. 6 [file 44321_2024_187_MOESM8_ESM.zip › Figure 6/6A/tumor volume.csv]

days	Ad5/11p53	Ad5/11p53	Ad5/11p53	Ad5/11p53	Ad5/11p53	Ad5/11p53-αCD3TAT	Ad5/11p53-αCD3TAT	Ad5/11p53-αCD3TAT	Ad5/11p53-αCD3TAT	Ad5/11p53-αCD3TAT
5	145,51823	147,418656	229,064058	152,248734	126,141925	180,1905	145,947497	145,01045	115,7216	235,336706
7	181,650056	275,8059	358,02955	210,039786	190,6624	272,989552	178,846374	336,826199	180,817408	318,36895
10	452,598446	519,246689	1198,66696	587,151474	666,286825	368,840736	499,7897	609,618176	1175,30751	1560,06
