# Supplementary material for: Oncolytic viruses expressing MATEs facilitate target-independent T-cell activation in tumors
Source: EMBO Mol Med. 2025 Jan 9;17(2):265–300. doi: 10.1038/s44321-024-00187-y (PMC11821991; doi:10.1038/s44321-024-00187-y)
Supplement: Supplementary file 8 — Source data Fig. 6 [file 44321_2024_187_MOESM8_ESM.zip › Figure 6/6B/IFNg of CD8.csv]

	Control (0.9 % NaCl i.t.)	Control (0.9 % NaCl i.t.)	Control (0.9 % NaCl i.t.)	Control (0.9 % NaCl i.t.)	Control (0.9 % NaCl i.t.)	Control (0.9 % NaCl i.t.)	Ad5/11	Ad5/11	Ad5/11	Ad5/11	Ad5/11	Ad5/11-aCD3TAT	Ad5/11-aCD3TAT	Ad5/11-aCD3TAT	Ad5/11-aCD3TAT	Ad5/11-aCD3TAT	Ad5/11-aCD3TAT	Ad5/11-aCD3TAT-Trimer	Ad5/11-aCD3TAT-Trimer	Ad5/11-aCD3TAT-Trimer	Ad5/11-aCD3TAT-Trimer	Ad5/11-aCD3TAT-Trimer	Ad5/11-aCD3TAT-Trimer	Ad5/11-aCD3TAT-Trimer
IFN-g	0,72	0,11	0,79	0,15	0,2	2,11	2,82	1,05	0,93	0,076	1,26	4,02	1,45	0,08	0,51	2,4	2,95	1,08	4,67	0,72	4,1	2,95	1,08
