# Supplementary material for: Oncolytic viruses expressing MATEs facilitate target-independent T-cell activation in tumors
Source: EMBO Mol Med. 2025 Jan 9;17(2):265–300. doi: 10.1038/s44321-024-00187-y (PMC11821991; doi:10.1038/s44321-024-00187-y)
Supplement: Supplementary file 8 — Source data Fig. 6 [file 44321_2024_187_MOESM8_ESM.zip › Figure 6/6C/CCL3.csv]

Ad5/11	Ad5/11	Ad5/11	Ad5/11	Ad5/11	Ad5/11-alphaCD3TAT	Ad5/11-alphaCD3TAT	Ad5/11-alphaCD3TAT	Ad5/11-alphaCD3TAT	Ad5/11-alphaCD3TAT	Ad5/11-alphaCD3TAT-Trimer	Ad5/11-alphaCD3TAT-Trimer	Ad5/11-alphaCD3TAT-Trimer	Ad5/11-alphaCD3TAT-Trimer	Ad5/11-alphaCD3TAT-Trimer
574,44	406,3	529,51	659,03	647,62	1092,92	804,7	829,28	1326,44	283,02	1751,14	376,36	530,81	excluded	191,48
													out of range
