# Supplementary material for: Oncolytic viruses expressing MATEs facilitate target-independent T-cell activation in tumors
Source: EMBO Mol Med. 2025 Jan 9;17(2):265–300. doi: 10.1038/s44321-024-00187-y (PMC11821991; doi:10.1038/s44321-024-00187-y)
Supplement: Supplementary file 8 — Source data Fig. 6 [file 44321_2024_187_MOESM8_ESM.zip › Figure 6/6C/IL-9.csv]

Ad5/11	Ad5/11	Ad5/11	Ad5/11	Ad5/11	Ad5/11-αCD3TAT	Ad5/11-αCD3TAT	Ad5/11-αCD3TAT	Ad5/11-αCD3TAT	Ad5/11-αCD3TAT	Ad5/11-αCD3TAT-Trimer	Ad5/11-αCD3TAT-Trimer	Ad5/11-αCD3TAT-Trimer	Ad5/11-αCD3TAT-Trimer	Ad5/11-αCD3TAT-Trimer
3,99	6,58	6,08	7,55	6,08	8,73	5,57	8,49	6,82	7,06	6,08	4,53	6,08	8,96	5,57
