# Supplementary material for: Oncolytic viruses expressing MATEs facilitate target-independent T-cell activation in tumors
Source: EMBO Mol Med. 2025 Jan 9;17(2):265–300. doi: 10.1038/s44321-024-00187-y (PMC11821991; doi:10.1038/s44321-024-00187-y)
Supplement: Supplementary file 9 — Source data Fig. 7 [file 44321_2024_187_MOESM9_ESM.zip]

Archive with 22 entries (16 files):
- Figure 7/
- Figure 7/7A/
- Figure 7/7A/survival.csv
- Figure 7/7A/tumor volmune Ad5_11-aCD3-Trimer.csv
- Figure 7/7A/tumor volume Ad5_11.csv
- Figure 7/7A/tumor volume Nacl.csv
- Figure 7/7A/tumor volume.csv
- Figure 7/7B/
- Figure 7/7B/ CD8 CD4 ratio.csv
- Figure 7/7B/CD3.csv
- Figure 7/7B/CD4.csv
- Figure 7/7B/CD8.csv
- Figure 7/7C/
- Figure 7/7C/DC cells XCRI.csv
- Figure 7/7C/DC cells.csv
- Figure 7/7C/macrophages cells.csv
- Figure 7/7D/
- Figure 7/7D/IFNy CD8.csv
- Figure 7/7E/
- Figure 7/7E/CD4.csv
- Figure 7/7E/CD8 CD4  ratio.csv
- Figure 7/7E/CD8.csv
