# Supplementary material for: Oncolytic viruses expressing MATEs facilitate target-independent T-cell activation in tumors
Source: EMBO Mol Med. 2025 Jan 9;17(2):265–300. doi: 10.1038/s44321-024-00187-y (PMC11821991; doi:10.1038/s44321-024-00187-y)
Supplement: Supplementary file 9 — Source data Fig. 7 [file 44321_2024_187_MOESM9_ESM.zip › Figure 7/7A/survival.csv]

days	αPD1 control (0,9% NaCl i.t.)	Ad5/11 + αPD1	Ad5/11-αCD3TAT-Trimer + αPD1
43	1
15	1
15	1
25	1
13	1
22		1
25		1
80		0
39		1
20		1
18			1
80			0
80			0
39			1
80			0
