# Supplementary material for: Oncolytic viruses expressing MATEs facilitate target-independent T-cell activation in tumors
Source: EMBO Mol Med. 2025 Jan 9;17(2):265–300. doi: 10.1038/s44321-024-00187-y (PMC11821991; doi:10.1038/s44321-024-00187-y)
Supplement: Supplementary file 9 — Source data Fig. 7 [file 44321_2024_187_MOESM9_ESM.zip › Figure 7/7A/tumor volmune Ad5_11-aCD3-Trimer.csv]

days	Ad5/11-αCD3TAT-Trimer + αPD1	Ad5/11-αCD3TAT-Trimer + αPD1	Ad5/11-αCD3TAT-Trimer + αPD1	Ad5/11-αCD3TAT-Trimer + αPD1	Ad5/11-αCD3TAT-Trimer + αPD1
5	117,383175	83,3672295	133,67681	99,011556	106,9227
8	109,320192	127,81568	92,1984	75,694632	53,906236
11	112,173377	67,8527725	47,9436905	86,619456	85,58664
13	218,622933	52,477458	36,2575755	69,192	62,604616
15	280,760978	41,4725265	58,0586	69,520122	52,8419585
18	215,4375	21,064527	40,58005	41,618144	37,397851
20		14,59433	56,25756	46,425528	0
22		0	38,968776	64,963367	0
25		0	46,137942	92,4351615	24,322825
27		0	32,806386	115,65312	29,3378
29		0	30,163168	210,364256	0
32		0	43,056352	261,693176	25,04322
34		0	32,367868	590,995197	45,1584
36		0	38,191104	747,984375	65,645684
39		0	35,2915965	1279,0715	26,417664
41		0	16,090872		18,617452
43		0	11,452727		13,761024
46		0	0		15,895916
