# Supplementary material for: Oncolytic viruses expressing MATEs facilitate target-independent T-cell activation in tumors
Source: EMBO Mol Med. 2025 Jan 9;17(2):265–300. doi: 10.1038/s44321-024-00187-y (PMC11821991; doi:10.1038/s44321-024-00187-y)
Supplement: Supplementary file 9 — Source data Fig. 7 [file 44321_2024_187_MOESM9_ESM.zip › Figure 7/7A/tumor volume Ad5_11.csv]

days	Ad5/11	Ad5/11	Ad5/11	Ad5/11	Ad5/11
5	78,261778	108,320652	176,058972	75,71655	113,269707
8	120,91008	142,331576	158,184108	93,312	137,166336
11	106,440278	78,242462	172,618357	50,3965	147,15675
13	202,841634	130,505405	159,325184	73,154975	197,539677
15	251,511563	160,425216	140,45	66,7436655	247,821733
18	321,395954	143,172413	97,030275	39,577824	452,59302
20	642,65036	251,3484	110,62845	55,8306	1044,06701
22	1129,57473	464,995904	93,55115	80,895276
25		1266,1265	82,1916	183,633184
27			92,7518795	212,952768
29			46,97826	259,796313
32			23,9616	348,928659
34			87,2053	537,40895
36			29,6585435	618,712887
39			0	1297,12608
41			0
50			0
