# Supplementary material for: Oncolytic viruses expressing MATEs facilitate target-independent T-cell activation in tumors
Source: EMBO Mol Med. 2025 Jan 9;17(2):265–300. doi: 10.1038/s44321-024-00187-y (PMC11821991; doi:10.1038/s44321-024-00187-y)
Supplement: Supplementary file 9 — Source data Fig. 7 [file 44321_2024_187_MOESM9_ESM.zip › Figure 7/7A/tumor volume Nacl.csv]

days	αPD1 control (0,9% NaCl i.t.)	αPD1 control (0,9% NaCl i.t.)	αPD1 control (0,9% NaCl i.t.)	αPD1 control (0,9% NaCl i.t.)	αPD1 control (0,9% NaCl i.t.)
5	118,106368	80,99992	175,283523	74,115648	132,038768
8	188,702283	145,449747	185,391663	108,17521	355,259061
11	151,540176	152,988636	405,704588	214,410632	622,598508
13	99,775674	269,461797	632,057409	386,670718	1423,42037
15	84,864325	430,943657	1116,57517	238,770624
18	120,899813			241,815
20	139,164322			242,345071
22	258,759821			439,002
25	305,818413			1017,80817
27	307,285794
29	241,977512
32	260,00429
34	406,252256
36	409,595636
39	480,648938
41	1041,12482
