# Supplementary material for: Oncolytic viruses expressing MATEs facilitate target-independent T-cell activation in tumors
Source: EMBO Mol Med. 2025 Jan 9;17(2):265–300. doi: 10.1038/s44321-024-00187-y (PMC11821991; doi:10.1038/s44321-024-00187-y)
Supplement: Supplementary file 9 — Source data Fig. 7 [file 44321_2024_187_MOESM9_ESM.zip › Figure 7/7A/tumor volume.csv]

days	αPD1 control (0,9% NaCl i.t.)	αPD1 control (0,9% NaCl i.t.)	αPD1 control (0,9% NaCl i.t.)	αPD1 control (0,9% NaCl i.t.)	αPD1 control (0,9% NaCl i.t.)	CMV-Ad5/11 + αPD1	CMV-Ad5/11 + αPD1	CMV-Ad5/11 + αPD1	CMV-Ad5/11 + αPD1	CMV-Ad5/11 + αPD1	CMV-Ad5/11-αCD3TAT-Trimer + αPD1	CMV-Ad5/11-αCD3TAT-Trimer + αPD1	CMV-Ad5/11-αCD3TAT-Trimer + αPD1	CMV-Ad5/11-αCD3TAT-Trimer + αPD1	CMV-Ad5/11-αCD3TAT-Trimer + αPD1
5	118,106368	80,99992	175,283523	74,115648	132,038768	78,261778	108,320652	176,058972	75,71655	113,269707	117,383175	83,3672295	133,67681	99,011556	106,9227
8	188,702283	145,449747	185,391663	108,17521	355,259061	120,91008	142,331576	158,184108	93,312	137,166336	109,320192	127,81568	92,1984	75,694632	53,906236
11	151,540176	152,988636	405,704588	214,410632	622,598508	106,440278	78,242462	172,618357	50,3965	147,15675	112,173377	67,8527725	47,9436905	86,619456	85,58664
13	99,775674	269,461797	632,057409	386,670718	1423,42037	202,841634	130,505405	159,325184	73,154975	197,539677	218,622933	52,477458	36,2575755	69,192	62,604616
15						251,511563	160,425216	140,45	66,7436655	247,821733	280,760978	41,4725265	58,0586	69,520122	52,8419585
18						321,395954	143,172413	97,030275	39,577824	452,59302	215,4375	21,064527	40,58005	41,618144	37,397851
20						642,65036	251,3484	110,62845	55,8306	1044,06701
22
