# Supplementary material for: Oncolytic viruses expressing MATEs facilitate target-independent T-cell activation in tumors
Source: EMBO Mol Med. 2025 Jan 9;17(2):265–300. doi: 10.1038/s44321-024-00187-y (PMC11821991; doi:10.1038/s44321-024-00187-y)
Supplement: Supplementary file 9 — Source data Fig. 7 [file 44321_2024_187_MOESM9_ESM.zip › Figure 7/7B/ CD8 CD4 ratio.csv]

	αPD1	αPD1	αPD1	αPD1	αPD1	αPD1 + Ad5/11	αPD1 + Ad5/11	αPD1 + Ad5/11	αPD1 + Ad5/11	αPD1 + Ad5/11	αPD1 + Ad5/11-αCD3TAT-Trimer	αPD1 + Ad5/11-αCD3TAT-Trimer	αPD1 + Ad5/11-αCD3TAT-Trimer	αPD1 + Ad5/11-αCD3TAT-Trimer	αPD1 + Ad5/11-αCD3TAT-Trimer
CD8/CD4	1,2	3,02	2,38	0,84	0,67	2,9	2,32	3,37	5	1,63	3,25	5,73	2,88	3,33	5,71
