# Supplementary material for: Oncolytic viruses expressing MATEs facilitate target-independent T-cell activation in tumors
Source: EMBO Mol Med. 2025 Jan 9;17(2):265–300. doi: 10.1038/s44321-024-00187-y (PMC11821991; doi:10.1038/s44321-024-00187-y)
Supplement: Supplementary file 9 — Source data Fig. 7 [file 44321_2024_187_MOESM9_ESM.zip › Figure 7/7B/CD3.csv]

	αPD1	αPD1	αPD1	αPD1	αPD1	αPD1 + Ad5/11	αPD1 + Ad5/11	αPD1 + Ad5/11	αPD1 + Ad5/11	αPD1 + Ad5/11	αPD1 + Ad5/11-αCD3TAT-Trimer	αPD1 + Ad5/11-αCD3TAT-Trimer	αPD1 + Ad5/11-αCD3TAT-Trimer	αPD1 + Ad5/11-αCD3TAT-Trimer	αPD1 + Ad5/11-αCD3TAT-Trimer
CD3	4,1	6,26	11,7	9,74	17	31,2	31	20,5	20,9	21,3	27,6	27,6	25,9	24	26,1
