# Supplementary material for: Oncolytic viruses expressing MATEs facilitate target-independent T-cell activation in tumors
Source: EMBO Mol Med. 2025 Jan 9;17(2):265–300. doi: 10.1038/s44321-024-00187-y (PMC11821991; doi:10.1038/s44321-024-00187-y)
Supplement: Supplementary file 9 — Source data Fig. 7 [file 44321_2024_187_MOESM9_ESM.zip › Figure 7/7B/CD8.csv]

	aPD1	aPD1	aPD1	aPD1	aPD1	aPD1 + Ad5/11	aPD1 + Ad5/11	aPD1 + Ad5/11	aPD1 + Ad5/11	aPD1 + Ad5/11	aPD1 + Ad5/11-aCD3TAT-Trimer	aPD1 + Ad5/11-aCD3TAT-Trimer	aPD1 + Ad5/11-aCD3TAT-Trimer	aPD1 + Ad5/11-aCD3TAT-Trimer	aPD1 + Ad5/11-aCD3TAT-Trimer
CD8	27,5	52	40,4	20,9	24,6	61,1	48,9	58,3	65,3	45,5	58,5	68,8	56,1	64,9	73,1
