# Supplementary material for: Oncolytic viruses expressing MATEs facilitate target-independent T-cell activation in tumors
Source: EMBO Mol Med. 2025 Jan 9;17(2):265–300. doi: 10.1038/s44321-024-00187-y (PMC11821991; doi:10.1038/s44321-024-00187-y)
Supplement: Supplementary file 9 — Source data Fig. 7 [file 44321_2024_187_MOESM9_ESM.zip › Figure 7/7C/DC cells XCRI.csv]

	αPD1	αPD1	αPD1	αPD1	αPD1	αPD1 + Ad5/11	αPD1 + Ad5/11	αPD1 + Ad5/11	αPD1 + Ad5/11	αPD1 + Ad5/11	αPD1 + Ad5/11-αCD3TAT-Trimer	αPD1 + Ad5/11-αCD3TAT-Trimer	αPD1 + Ad5/11-αCD3TAT-Trimer	αPD1 + Ad5/11-αCD3TAT-Trimer	αPD1 + Ad5/11-αCD3TAT-Trimer
XCRI+	10,5	5,97	8,87	6,61	17,5	9,25	22,7	7,18	15,5	7,73	18,2	30,1	10,9	17,2	10,7
