# Supplementary material for: Oncolytic viruses expressing MATEs facilitate target-independent T-cell activation in tumors
Source: EMBO Mol Med. 2025 Jan 9;17(2):265–300. doi: 10.1038/s44321-024-00187-y (PMC11821991; doi:10.1038/s44321-024-00187-y)
Supplement: Supplementary file 9 — Source data Fig. 7 [file 44321_2024_187_MOESM9_ESM.zip › Figure 7/7C/macrophages cells.csv]

	αPD1	αPD1	αPD1	αPD1	αPD1	αPD1 + Ad5/11	αPD1 + Ad5/11	αPD1 + Ad5/11	αPD1 + Ad5/11	αPD1 + Ad5/11	αPD1 + Ad5/11-αCD3TAT-Trimer	αPD1 + Ad5/11-αCD3TAT-Trimer	αPD1 + Ad5/11-αCD3TAT-Trimer	αPD1 + Ad5/11-αCD3TAT-Trimer	αPD1 + Ad5/11-αCD3TAT-Trimer
F4/80+	71,3	58,3	57,1	57,2	70	56,8	62,1	65,2	37,7	72	48,4	37,5	54	55,3	58
