# Supplementary material for: Oncolytic viruses expressing MATEs facilitate target-independent T-cell activation in tumors
Source: EMBO Mol Med. 2025 Jan 9;17(2):265–300. doi: 10.1038/s44321-024-00187-y (PMC11821991; doi:10.1038/s44321-024-00187-y)
Supplement: Supplementary file 9 — Source data Fig. 7 [file 44321_2024_187_MOESM9_ESM.zip › Figure 7/7E/CD4.csv]

αPD1	αPD1	αPD1	αPD1	αPD1	αPD1 + Ad5/11	αPD1 + Ad5/11	αPD1 + Ad5/11	αPD1 + Ad5/11	αPD1 + Ad5/11	αPD1 + Ad5/11-αCD3TAT-Trimer	αPD1 + Ad5/11-αCD3TAT-Trimer	αPD1 + Ad5/11-αCD3TAT-Trimer	αPD1 + Ad5/11-αCD3TAT-Trimer	αPD1 + Ad5/11-αCD3TAT-Trimer
74,5	69,3	71,1	70,8	76,6	65,4	56,4	55,9	56,6	65,9	58,4	49,8	61	55,3	57,2
