# Supplementary material for: Oncolytic viruses expressing MATEs facilitate target-independent T-cell activation in tumors
Source: EMBO Mol Med. 2025 Jan 9;17(2):265–300. doi: 10.1038/s44321-024-00187-y (PMC11821991; doi:10.1038/s44321-024-00187-y)
Supplement: Supplementary file 10 — Source data Fig. 8 [file 44321_2024_187_MOESM10_ESM.zip]

Archive with 36 entries (27 files):
- Figure 8/
- Figure 8/8A/
- Figure 8/8A/aPD1+Ad5-11-Trimer_K17709_[16651,46771]_composite_image.tif
- Figure 8/8A/aPD1+Ad5-11-Trimer_K17709_[16651,46771]_PC+_near_CD8+.tif
- Figure 8/8A/aPD1+Ad5-11_K17727_[15893,42754]_composite_image.tif
- Figure 8/8A/aPD1+Ad5-11_K17727_[15893,42754]_PC+_near_CD8+.png
- Figure 8/8A/aPD1_Ctrl_K17704_[8280,53501]_composite_image.tif
- Figure 8/8A/aPD1_Ctrl_K17704_[8280,53501]_PC+_near_CD8+.png
- Figure 8/8A/Fig8A_area of magnification.pdf
- Figure 8/8A/Thumbs.db
- Figure 8/8B/
- Figure 8/8B/CD8 close to PC.csv
- Figure 8/8B/Cd8 in contact to PC.csv
- Figure 8/8B/CD8 near to PC.csv
- Figure 8/8C/
- Figure 8/8C/CD4 close to PC.csv
- Figure 8/8C/CD4 in contact to PC.csv
- Figure 8/8C/CD4 near to PC.csv
- Figure 8/8D/
- Figure 8/8D/median Distance PC CD4.csv
- Figure 8/8D/median Distance PC CD8.csv
- Figure 8/8E/
- Figure 8/8E/aPD1+Ad5-11-Trimer_K17711_[10954,55278]_composite_image.tif
- Figure 8/8E/aPD1+Ad5-11_K17751_[6683,51735]_composite_image.tif
- Figure 8/8E/aPD1_Ctrl_K17704_[8280,53501]_composite_image.tif
- Figure 8/8F/
- Figure 8/8F/CD8 close to CD8.csv
- Figure 8/8F/CD8 direct contact to CD8.csv
- Figure 8/8F/CD8 near to CD8.csv
- Figure 8/8G/
- Figure 8/8G/CD4 close to CD8.csv
- Figure 8/8G/CD4 in direct contact to CD8.csv
- Figure 8/8G/CD4 near to CD8.csv
- Figure 8/8H/
- Figure 8/8H/median Distance CD8-CD4.csv
- Figure 8/8H/median Distance CD8-CD8.csv
