# Supplementary material for: Oncolytic viruses expressing MATEs facilitate target-independent T-cell activation in tumors
Source: EMBO Mol Med. 2025 Jan 9;17(2):265–300. doi: 10.1038/s44321-024-00187-y (PMC11821991; doi:10.1038/s44321-024-00187-y)
Supplement: Supplementary file 10 — Source data Fig. 8 [file 44321_2024_187_MOESM10_ESM.zip › Figure 8/8C/CD4 in contact to PC.csv]

anti PD1 control (0,9% NaCl i.t.)	anti PD1 control (0,9% NaCl i.t.)	anti PD1 control (0,9% NaCl i.t.)	anti PD1 control (0,9% NaCl i.t.)	anti PD1 control (0,9% NaCl i.t.)	anti PD1 + Ad5/11	anti PD1 + Ad5/11	anti PD1 + Ad5/11	anti PD1 + Ad5/11	anti PD1 + Ad5/11	anti PD1 + Ad5/11-alphaCD3TAT-Trimer	anti PD1 + Ad5/11-alphaCD3TAT-Trimer	anti PD1 + Ad5/11-alphaCD3TAT-Trimer	anti PD1 + Ad5/11-alphaCD3TAT-Trimer
0,020770245	0,048729736	0,040430775	0,033933201	0,065415702	0,090195605	0,108465116	0,097437426	0,04966399	0,037226923	0,19601464	0,162018159	0,155683181	0,247560349
