# Supplementary material for: Oncolytic viruses expressing MATEs facilitate target-independent T-cell activation in tumors
Source: EMBO Mol Med. 2025 Jan 9;17(2):265–300. doi: 10.1038/s44321-024-00187-y (PMC11821991; doi:10.1038/s44321-024-00187-y)
Supplement: Supplementary file 10 — Source data Fig. 8 [file 44321_2024_187_MOESM10_ESM.zip › Figure 8/8D/median Distance PC CD4.csv]

anti PD1 control (0,9% NaCl i.t.)	anti PD1 control (0,9% NaCl i.t.)	anti PD1 control (0,9% NaCl i.t.)	anti PD1 control (0,9% NaCl i.t.)	anti PD1 control (0,9% NaCl i.t.)	anti PD1 + Ad5/11	anti PD1 + Ad5/11	anti PD1 + Ad5/11	anti PD1 + Ad5/11	anti PD1 + Ad5/11	anti PD1 + Ad5/11-alphaCD3TAT-Trimer	anti PD1 + Ad5/11-alphaCD3TAT-Trimer	anti PD1 + Ad5/11-alphaCD3TAT-Trimer	anti PD1 + Ad5/11-alphaCD3TAT-Trimer
114,0831714	66,59249207	76,8080073	67,03946599	60,15189108	48,89187006	43,56351685	46,96136692	71,23398066	76,5880539	36,88956492	36,44283194	36,01388621	31,05221409
