# Supplementary material for: Oncolytic viruses expressing MATEs facilitate target-independent T-cell activation in tumors
Source: EMBO Mol Med. 2025 Jan 9;17(2):265–300. doi: 10.1038/s44321-024-00187-y (PMC11821991; doi:10.1038/s44321-024-00187-y)
Supplement: Supplementary file 10 — Source data Fig. 8 [file 44321_2024_187_MOESM10_ESM.zip › Figure 8/8F/CD8 close to CD8.csv]

anti PD1 control (0,9% NaCl i.t.)	anti PD1 control (0,9% NaCl i.t.)	anti PD1 control (0,9% NaCl i.t.)	anti PD1 control (0,9% NaCl i.t.)	anti PD1 control (0,9% NaCl i.t.)	anti PD1 + Ad5/11	anti PD1 + Ad5/11	anti PD1 + Ad5/11	anti PD1 + Ad5/11	anti PD1 + Ad5/11	anti PD1 + Ad5/11-alphaCD3TAT-Trimer	anti PD1 + Ad5/11-alphaCD3TAT-Trimer	anti PD1 + Ad5/11-alphaCD3TAT-Trimer	anti PD1 + Ad5/11-alphaCD3TAT-Trimer
1,746642468	1,537254902	1,716404887	1,527384144	1,359466222	1,392061955	1,713636364	2,770651887	1,409017713	1,996682464	2,536328536	2,450012404	2,89201581	3,482596003
