# Supplementary material for: Oncolytic viruses expressing MATEs facilitate target-independent T-cell activation in tumors
Source: EMBO Mol Med. 2025 Jan 9;17(2):265–300. doi: 10.1038/s44321-024-00187-y (PMC11821991; doi:10.1038/s44321-024-00187-y)
Supplement: Supplementary file 10 — Source data Fig. 8 [file 44321_2024_187_MOESM10_ESM.zip › Figure 8/8F/CD8 direct contact to CD8.csv]

anti PD1 control (0,9% NaCl i.t.)	anti PD1 control (0,9% NaCl i.t.)	anti PD1 control (0,9% NaCl i.t.)	anti PD1 control (0,9% NaCl i.t.)	anti PD1 control (0,9% NaCl i.t.)	anti PD1 + Ad5/11	anti PD1 + Ad5/11	anti PD1 + Ad5/11	anti PD1 + Ad5/11	anti PD1 + Ad5/11	anti PD1 + Ad5/11-alphaCD3TAT-Trimer	anti PD1 + Ad5/11-alphaCD3TAT-Trimer	anti PD1 + Ad5/11-alphaCD3TAT-Trimer	anti PD1 + Ad5/11-alphaCD3TAT-Trimer
0,690381125	0,651693405	0,648342059	0,573726542	0,577147623	0,518877057	0,650909091	0,93956189	0,653784219	0,804265403	0,903474903	0,814190027	0,947351779	1,098136088
