# Supplementary material for: Oncolytic viruses expressing MATEs facilitate target-independent T-cell activation in tumors
Source: EMBO Mol Med. 2025 Jan 9;17(2):265–300. doi: 10.1038/s44321-024-00187-y (PMC11821991; doi:10.1038/s44321-024-00187-y)
Supplement: Supplementary file 10 — Source data Fig. 8 [file 44321_2024_187_MOESM10_ESM.zip › Figure 8/8G/CD4 near to CD8.csv]

anti PD1 control (0,9% NaCl i.t.)	anti PD1 control (0,9% NaCl i.t.)	anti PD1 control (0,9% NaCl i.t.)	anti PD1 control (0,9% NaCl i.t.)	anti PD1 control (0,9% NaCl i.t.)	anti PD1 + Ad5/11	anti PD1 + Ad5/11	anti PD1 + Ad5/11	anti PD1 + Ad5/11	anti PD1 + Ad5/11	anti PD1 + Ad5/11-alphaCD3TAT-Trimer	anti PD1 + Ad5/11-alphaCD3TAT-Trimer	anti PD1 + Ad5/11-alphaCD3TAT-Trimer	anti PD1 + Ad5/11-alphaCD3TAT-Trimer
0,537568058	0,614973262	0,746509599	0,400612792	1,129274395	1,122942885	1,681363636	1,521509633	0,593397746	0,511137441	2,467181467	2,414785413	2,468932806	3,688300022
